# Supplementary material for: The Lived Experience of Young Adult Cancer Survivors after Treatment: A Qualitative Study
Source: Nutrients. 2023 Jul 14;15(14):3145. doi: 10.3390/nu15143145 (PMC10385438; doi:10.3390/nu15143145)
Supplement: Supplementary file 1 [file nutrients-15-03145-s001.zip]

Archive with 1 entries (1 files):
- nutrients-2445895-supplementary.pdf
